# Supplementary material for: COVID-19, jobs and skills—Exploratory analysis of the job postings in the US and UK healthcare job market
Source: PLoS One. 2023 Jan 20;18(1):e0278237. doi: 10.1371/journal.pone.0278237 (PMC9858305; doi:10.1371/journal.pone.0278237)
Supplement: S1 File — (XLSX) [file pone.0278237.s001.xlsx]

## Sheet: Sheet1
Supplement file - Datasets
The link to O*NET datasets extracted and used in this study are as follows:
O*NET Database: https://www.onetonline.org/
Healthcare Occupations: https://drive.google.com/file/d/1qQoRxrwhmK-EExENnfWHTEvrrkjPlXmG/view?usp=sharing
Detailed Work Activities(DWA): https://docs.google.com/spreadsheets/d/1iPuJ7ShrwAsP0DSOUJ-5_KGYoXCla32N/edit?usp=sharing&ouid=115687674650074893273&rtpof=true&sd=true
Skills and work activities: https://docs.google.com/spreadsheets/d/1hjQnDN3_qyRDsh6x0Ogd4Y6RdaRlho6k/edit?usp=sharing&ouid=115687674650074893273&rtpof=true&sd=true
The links to job posting data extracted and used in this study are as follows:
Indeed UK: https://uk.indeed.com/
Indeed US: https://www.indeed.com/q-USA-jobs.html
Monster UK: https://www.monster.co.uk/
Monster US: https://www.indeed.com/q-Monster-USA-jobs.html
US job postings for Period 1 (1 July, 2020 to 15 September, 2020): https://drive.google.com/file/d/1DF-QkJzqS9HzsModbUf27rCfWLycBis2/view?usp=sharing
UK job postings for Period 1 (1 July, 2020 to 15 September, 2020): https://drive.google.com/file/d/1ii2E4nDYmC7fh4JuC_AMCrAo-MiuhBSy/view?usp=sharing
US job postings for Period 2 (1 October - 1 December, 2020): https://drive.google.com/file/d/1EoNEeTYR2MV_qgm_lmoq1R0UuJlnw4Fm/view?usp=sharing
